# Supplementary material for: N-Alpha-Acetyltransferases and Regulation of CFTR Expression
Source: PLoS One. 2016 May 16;11(5):e0155430. doi: 10.1371/journal.pone.0155430 (PMC4868295; doi:10.1371/journal.pone.0155430)
Supplement: S1 Table — (XLSX) [file pone.0155430.s002.xlsx]

## Sheet: Sheet1
S1 Table. Identification of Proteins Interacting with CFTR Nascent Chains During Translation by Mass Spectrometry
All proteins hits were identified by Mascot at significance threshold p< 0.05
Proteins OsI_002822 and OsJ_002524 are top hits. Protein OsI_002822 matching the same set of peptides with OsJ_002524.
Band 1
Accession	Score	Mass	Num. of matches	Num. of significant matches	Num. of sequences	Num. of significant sequences	Description
gi|125526861	793	100813	181	68	32	20	hypothetical protein OsI_002822 [Oryza sativa (indica cultivar-group)]
gi|110623253	597	101002	25	20	20	18	heat shock protein 101 [Triticum turgidum subsp. durum]
gi|4558484	583	101060	25	20	20	18	heat shock protein 101 [Triticum aestivum]
gi|115456914	376	93913	69	26	27	11	Os04g0118400 [Oryza sativa (japonica cultivar-group)]
gi|50897038	364	84452	23	16	15	11	methionine synthase [Hordeum vulgare subsp. vulgare]
gi|68655500	284	84375	21	10	14	8	methionine synthase 2 enzyme [Hordeum vulgare subsp. vulgare]
gi|157340278	203	102510	49	16	13	6	unnamed protein product [Vitis vinifera]
gi|1170504	172	86242	13	10	12	10	Eukaryotic initiation factor iso-4F subunit p82-34 (eIF-(iso)4F p82-34)
gi|32400836	165	18467	24	8	8	5	elongation factor [Triticum aestivum]
gi|168023575	165	104990	32	9	7	4	predicted protein [Physcomitrella patens subsp. patens]
gi|193875708	157	38268	17	8	4	2	eukaryotic translation elongation factor 2 [Mesostigma viride]
gi|75225211	146	98021	7	3	6	2	RecName: Full=Putative aconitate hydratase, cytoplasmic; Short=Aconitase; AltName: Full=Citrate hyd
gi|157348808	133	56142	40	11	19	7	unnamed protein product [Vitis vinifera]
gi|6716760	112	24430	4	4	4	4	methionine synthase [Coffea arabica]
gi|6996621	106	13762	7	2	2	1	elongation factor-2 [Triticum aestivum]
gi|115434960	105	89847	8	6	7	5	Os01g0185200 [Oryza sativa (japonica cultivar-group)]
gi|974782	102	86717	9	5	8	5	cobalamine-independent methionine synthase [Solenostemon scutellarioides]
gi|115439649	101	94995	17	8	9	4	Os01g0723000 [Oryza sativa (japonica cultivar-group)]
gi|115435928	95	100576	5	3	3	2	Os01g0275600 [Oryza sativa (japonica cultivar-group)]
gi|115469328	83	113690	7	3	5	3	Os06g0659300 [Oryza sativa (japonica cultivar-group)]
gi|118481109	78	36580	4	3	4	3	unknown [Populus trichocarpa]
gi|19773452	69	54996	16	3	11	2	elongation factor EF-2 [Pisum sativum]
gi|108708929	63	91558	4	2	4	2	Chaperone clpB 1, putative, expressed [Oryza sativa (japonica cultivar-group)]
gi|154759403	63	52190	17	1	4	1	putative late embryogenesis abundant protein [Hordeum vulgare]
gi|168029775	62	56134	3	1	1	1	predicted protein [Physcomitrella patens subsp. patens]
gi|116308832	58	101723	1	1	1	1	H0820C10.3 [Oryza sativa (indica cultivar-group)]
gi|147775233	53	172549	12	3	1	1	hypothetical protein [Vitis vinifera]
gi|157356165	51	90824	3	1	3	1	unnamed protein product [Vitis vinifera]
gi|1351856	51	97943	6	1	3	1	RecName: Full=Aconitate hydratase, cytoplasmic; Short=Aconitase; AltName: Full=Citrate hydro-lyase
gi|32492578	50	108067	3	1	3	1	RNA binding protein Rp120 [Oryza sativa (japonica cultivar-group)]
gi|18087875	48	118943	1	1	1	1	hypothetical protein [Oryza sativa]
gi|116789337	47	61929	2	1	2	1	unknown [Picea sitchensis]
gi|125552937	47	71429	13	2	4	2	hypothetical protein OsI_019879 [Oryza sativa (indica cultivar-group)]
gi|159479312	47	23340	1	1	1	1	hypothetical protein CHLREDRAFT_184983 [Chlamydomonas reinhardtii]
gi|205830697	46	1393	1	1	1	1	RecName: Full=Unknown protein 18
gi|145352303	45	53563	8	2	1	1	predicted protein [Ostreococcus lucimarinus CCE9901]
gi|145342774	42	70586	1	1	1	1	peptidyl-prolyl cis-trans isomerase, FKBP-type [Ostreococcus lucimarinus CCE9901]
gi|4586021	38	98093	6	2	6	2	cytoplasmic aconitate hydratase [Arabidopsis thaliana]
gi|115435624	37	280753	17	1	5	1	Os01g0244200 [Oryza sativa (japonica cultivar-group)]
gi|168058081	35	53132	1	1	1	1	predicted protein [Physcomitrella patens subsp. patens]
gi|8118717	33	68690	3	1	3	1	molybdenum cofactor biosynthesis protein Cnx1 [Hordeum vulgare]
gi|159472510	32	178513	3	1	2	1	flagellar associated protein [Chlamydomonas reinhardtii]
gi|15235222	30	147285	10	1	1	1	glycosyl transferase-related [Arabidopsis thaliana]
gi|125541511	29	79790	2	1	1	1	hypothetical protein OsI_009139 [Oryza sativa (indica cultivar-group)]
gi|11139240	27	26705	15	1	7	1	elongation factor 2 [Lycopersicon esculentum]
gi|15236298	23	24888	1	1	1	1	zinc finger (C3HC4-type RING finger) family protein [Arabidopsis thaliana]
gi|168016352	22	115561	1	1	1	1	predicted protein [Physcomitrella patens subsp. patens]
gi|168023764	20	82648	1	1	1	1	predicted protein [Physcomitrella patens subsp. patens]
gi|15234184	20	102873	21	1	2	1	pentatricopeptide (PPR) repeat-containing protein [Arabidopsis thaliana]
Band 2
Accession	Score	Mass	Num. of matches	Num. of significant matches	Num. of sequences	Num. of significant sequences	Description
gi|125571184	493	100784	84	32	30	15	hypothetical protein OsJ_002524 [Oryza sativa (japonica cultivar-group)]
gi|951453	167	86526	11	8	10	7	initiation factor (iso)4f p82 subunit
gi|1170504	114	86242	10	8	9	7	RecName: Full=Eukaryotic initiation factor iso-4F subunit p82-34; Short=eIF-(iso)4F p82-34
gi|32400836	99	18467	10	5	5	3	elongation factor [Triticum aestivum]
gi|110623251	96	100389	7	4	6	3	heat shock protein 101 [Triticum turgidum subsp. durum]
gi|75225211	87	98021	2	1	2	1	RecName: Full=Putative aconitate hydratase, cytoplasmic; Short=Aconitase; AltName: Full=Citrate hyd
gi|195646972	84	93862	20	4	12	4	elongation factor 2 [Zea mays]
gi|157340278	68	102510	19	5	10	4	unnamed protein product [Vitis vinifera]
gi|115463313	68	114436	6	1	6	1	Os05g0345400 [Oryza sativa (japonica cultivar-group)]
gi|193875708	68	38268	5	1	3	1	eukaryotic translation elongation factor 2 [Mesostigma viride]
gi|154759403	67	52190	4	2	4	2	putative late embryogenesis abundant protein [Hordeum vulgare]
gi|205830697	66	1393	2	2	2	2	RecName: Full=Unknown protein 18
gi|3451071	62	80012	1	1	1	1	beta adaptin-like protein [Arabidopsis thaliana]
gi|194697434	61	43662	4	1	2	1	unknown [Zea mays]
gi|115440165	54	134581	1	1	1	1	Os01g0767700 [Oryza sativa (japonica cultivar-group)]
gi|125590108	53	68165	4	1	3	1	hypothetical protein OsJ_013941 [Oryza sativa (japonica cultivar-group)]
gi|159479330	48	435769	3	1	2	1	hypothetical protein CHLREDRAFT_192775 [Chlamydomonas reinhardtii]
gi|116308832	46	101723	3	1	2	1	H0820C10.3 [Oryza sativa (indica cultivar-group)]
gi|116789337	44	61929	1	1	1	1	unknown [Picea sitchensis]
gi|115469328	44	113690	5	1	3	1	Os06g0659300 [Oryza sativa (japonica cultivar-group)]
gi|19773452	43	54996	9	1	5	1	elongation factor EF-2 [Pisum sativum]
gi|20797092	43	81429	1	1	1	1	putative blue light receptor [Chlamydomonas reinhardtii]
gi|109940177	42	89396	3	1	3	1	Probable methionyl-tRNA synthetase (Methionine--tRNA ligase) (MetRS)
gi|9369394	41	80139	3	1	2	1	T23E23.12 [Arabidopsis thaliana]
gi|53792987	40	32526	1	1	1	1	hypothetical protein [Oryza sativa Japonica Group]
gi|145342774	39	70586	2	1	2	1	peptidyl-prolyl cis-trans isomerase, FKBP-type [Ostreococcus lucimarinus CCE9901]
gi|15235222	39	147285	13	2	1	1	glycosyl transferase-related [Arabidopsis thaliana]
gi|15238894	37	67582	3	1	1	1	calcineurin-like phosphoesterase family protein [Arabidopsis thaliana]
gi|145347749	37	42052	1	1	1	1	predicted protein [Ostreococcus lucimarinus CCE9901]
gi|116057586	36	34188	1	1	1	1	GTPase XAB1, interacts with DNA repair protein XPA (ISS) [Ostreococcus tauri]
gi|22265999	34	53405	1	1	1	1	fatty acid hydroperoxide lyase [Hordeum vulgare]
gi|157338013	33	49549	1	1	1	1	unnamed protein product [Vitis vinifera]
gi|159479312	33	23340	2	1	1	1	hypothetical protein CHLREDRAFT_184983 [Chlamydomonas reinhardtii]
gi|147773526	28	135197	1	1	1	1	hypothetical protein [Vitis vinifera]
gi|157338287	27	24932	1	1	1	1	unnamed protein product [Vitis vinifera]
gi|147834624	25	46466	1	1	1	1	hypothetical protein [Vitis vinifera]
gi|18416854	25	179372	3	1	3	1	PHD finger transcription factor, putative [Arabidopsis thaliana]
gi|12655847	24	59494	1	1	1	1	carotenoid cleavage dioxygenase 1 [Persea americana]
gi|168042341	24	57098	1	1	1	1	predicted protein [Physcomitrella patens subsp. patens]
gi|147839487	24	66596	11	1	4	1	hypothetical protein [Vitis vinifera]
gi|7658147	20	36178	1	1	1	1	peroxidase [Asparagus officinalis]
gi|147782271	18	52701	1	1	1	1	hypothetical protein [Vitis vinifera]
gi|62733750	18	46416	3	1	3	1	retrotransposon protein, putative, Ty3-gypsy sub-class [Oryza sativa (japonica cultivar-group)]
Band 3
Accession	Score	Mass	Num. of matches	Num. of significant matches	Num. of sequences	Num. of significant sequences	Description
gi|125571184	671	100784	152	49	32	18	hypothetical protein OsJ_002524 [Oryza sativa (japonica cultivar-group)]
gi|115456914	269	93913	48	18	21	10	Os04g0118400 [Oryza sativa (japonica cultivar-group)]
gi|32400836	191	18467	22	9	6	5	elongation factor [Triticum aestivum]
gi|157340278	130	102510	43	9	12	5	unnamed protein product [Vitis vinifera]
gi|38636687	124	51272	4	4	3	3	putative methionyl aminopeptidase (EC 3.4.11.18) F6E13.31 [Oryza sativa Japonica Group]
gi|111120239	121	124041	8	4	5	3	RNA ligase isoform 1 [Triticum aestivum]
gi|4558484	120	101060	5	3	5	3	heat shock protein 101 [Triticum aestivum]
gi|147802497	118	74069	30	11	10	4	hypothetical protein [Vitis vinifera]
gi|8118717	110	68690	6	4	6	4	molybdenum cofactor biosynthesis protein Cnx1 [Hordeum vulgare]
gi|125547119	104	96946	7	5	5	3	hypothetical protein OsI_014174 [Oryza sativa (indica cultivar-group)]
gi|193875708	97	38268	9	3	3	2	eukaryotic translation elongation factor 2 [Mesostigma viride]
gi|55168344	78	123805	2	1	2	1	unknow protein [Oryza sativa (japonica cultivar-group)]
gi|115463313	72	114436	4	2	4	2	Os05g0345400 [Oryza sativa (japonica cultivar-group)]
gi|115452237	71	71589	7	2	7	2	Os03g0277300 [Oryza sativa (japonica cultivar-group)]
gi|125590108	69	68165	27	5	11	4	hypothetical protein OsJ_013941 [Oryza sativa (japonica cultivar-group)]
gi|53793374	66	138400	5	2	4	1	meprin and TRAF homology domain-containing protein-like [Oryza sativa Japonica Group]
gi|115464309	64	70791	6	2	6	2	Os05g0460000 [Oryza sativa (japonica cultivar-group)]
gi|6996621	61	13762	2	1	2	1	elongation factor-2 [Triticum aestivum]
gi|115440165	61	134581	3	1	3	1	Os01g0767700 [Oryza sativa (japonica cultivar-group)]
gi|228310	58	49892	3	1	2	1	globulin 2
gi|52353466	57	80803	2	1	2	1	putative cullin 1 [Oryza sativa (japonica cultivar-group)]
gi|19773452	55	54996	9	2	8	2	elongation factor EF-2 [Pisum sativum]
gi|159479312	52	23340	3	2	1	1	hypothetical protein CHLREDRAFT_184983 [Chlamydomonas reinhardtii]
gi|1170504	49	86242	2	1	2	1	Eukaryotic initiation factor iso-4F subunit p82-34 (eIF-(iso)4F p82-34)
gi|159479330	48	435769	8	1	6	1	hypothetical protein CHLREDRAFT_192775 [Chlamydomonas reinhardtii]
gi|125552937	46	71429	10	3	5	1	hypothetical protein OsI_019879 [Oryza sativa (indica cultivar-group)]
gi|115435928	46	100576	7	2	2	2	Os01g0275600 [Oryza sativa (japonica cultivar-group)]
gi|125553313	44	103636	3	1	2	1	hypothetical protein OsI_020255 [Oryza sativa (indica cultivar-group)]
gi|9369394	44	80139	8	1	1	1	T23E23.12 [Arabidopsis thaliana]
gi|168026854	40	69640	3	1	1	1	predicted protein [Physcomitrella patens subsp. patens]
gi|145342774	40	70586	2	1	2	1	peptidyl-prolyl cis-trans isomerase, FKBP-type [Ostreococcus lucimarinus CCE9901]
gi|147801192	38	18286	22	2	2	2	hypothetical protein [Vitis vinifera]
gi|147814949	37	77388	4	2	1	1	hypothetical protein [Vitis vinifera]
gi|115446415	37	38900	2	1	1	1	Os02g0524300 [Oryza sativa (japonica cultivar-group)]
gi|90265184	36	22286	2	1	1	1	H0410G08.10 [Oryza sativa (indica cultivar-group)]
gi|147775377	33	70363	2	1	1	1	hypothetical protein [Vitis vinifera]
gi|145341206	31	41573	10	1	1	1	predicted protein [Ostreococcus lucimarinus CCE9901]
gi|168021367	29	15777	1	1	1	1	predicted protein [Physcomitrella patens subsp. patens]
gi|147775836	29	25749	3	1	2	1	hypothetical protein [Vitis vinifera]
gi|168033550	29	16208	2	1	1	1	predicted protein [Physcomitrella patens subsp. patens]
gi|157346490	28	58323	2	1	1	1	unnamed protein product [Vitis vinifera]
gi|115479335	27	55828	1	1	1	1	Os09g0436700 [Oryza sativa (japonica cultivar-group)]
gi|145355522	27	14892	7	1	1	1	predicted protein [Ostreococcus lucimarinus CCE9901]
gi|208609041	24	105224	2	1	2	1	alpha-glucosidase [Hordeum vulgare subsp. vulgare]
gi|29788873	23	71632	1	1	1	1	putative polyprotein [Oryza sativa (japonica cultivar-group)]
gi|132270	23	14713	2	1	1	1	Rubber elongation factor protein (REF) (Allergen Hev b 1)
gi|11139240	23	26705	8	1	5	1	elongation factor 2 [Lycopersicon esculentum]
gi|125578430	22	38423	1	1	1	1	hypothetical protein OsJ_033785 [Oryza sativa (japonica cultivar-group)]
gi|33326427	21	65184	2	1	2	1	maturase [Pterocarya hupehensis]
gi|84453196	21	14502	3	1	2	1	hypothetical protein [Trifolium pratense]
Band 4
Accession	Score	Mass	Num. of matches	Num. of significant matches	Num. of sequences	Num. of significant sequences	Description
gi|125571184	138	100784	38	13	24	10	hypothetical protein OsJ_002524 [Oryza sativa (japonica cultivar-group)]
gi|205830697	71	1393	2	2	2	2	RecName: Full=Unknown protein 18
gi|147784261	56	48900	3	1	1	1	hypothetical protein [Vitis vinifera]
gi|115456914	54	93913	4	2	4	2	Os04g0118400 [Oryza sativa (japonica cultivar-group)]
gi|157343346	49	0	3	1	2	1
gi|15234617	48	145535	4	1	2	1	tRNA-splicing endonuclease positive effector-related [Arabidopsis thaliana]
gi|132270	44	14713	3	1	2	1	RecName: Full=Rubber elongation factor protein; Short=REF; AltName: Allergen=Hev b 1
gi|168024008	43	37042	1	1	1	1	predicted protein [Physcomitrella patens subsp. patens]
gi|6850918	42	40127	2	1	1	1	serine carboxipeptidase [Cicer arietinum]
gi|530207	41	101266	4	1	4	1	heat shock protein
gi|9369394	40	80139	2	1	1	1	T23E23.12 [Arabidopsis thaliana]
gi|19773452	40	54996	5	2	4	1	elongation factor EF-2 [Pisum sativum]
gi|159474394	40	25661	4	1	2	1	cytochrome b-561-like protein [Chlamydomonas reinhardtii]
gi|168045274	31	14260	1	1	1	1	predicted protein [Physcomitrella patens subsp. patens]
gi|147791808	30	187401	4	1	4	1	hypothetical protein [Vitis vinifera]
gi|7387766	29	16081	1	1	1	1	Major latex allergen Hev b 5
gi|55296758	28	25151	1	1	1	1	hypothetical protein [Oryza sativa Japonica Group]
gi|108864018	27	97921	1	1	1	1	expressed protein [Oryza sativa (japonica cultivar-group)]
gi|15235222	26	147285	8	1	2	1	glycosyl transferase-related [Arabidopsis thaliana]
gi|115475343	25	70684	5	1	2	1	Os08g0220600 [Oryza sativa (japonica cultivar-group)]
gi|198400325	21	21100	1	1	1	1	putative dehydrin [Camellia sinensis]
gi|53791912	20	98871	6	1	1	1	putative disease resistance gene homolog 9N [Oryza sativa Japonica Group]
gi|93115317	19	40508	1	1	1	1	gibberellic acid 2-oxidase [Capsicum annuum]
